# Supplementary material for: Identification of an epithelial-mesenchymal transition related long non-coding RNA (LncRNA) signature in Glioma
Source: Bioengineered. 2021 Jul 21;12(1):4016–31. doi: 10.1080/21655979.2021.1951927 (PMC8806607; doi:10.1080/21655979.2021.1951927)
Supplement: Supplemental Material [file KBIE_A_1951927_SM1373.zip]

Archive with 4 entries (3 files):
- supplementary/
- supplementary/table S1.tif
- supplementary/table S2.tif
- supplementary/Table S3.docx
